# Supplementary material for: Influence of a Standardized Lunging Exercise Test on BALF Cytology in Horses Suffering from Mild–Moderate Equine Asthma
Source: Animals (Basel). 2025 Aug 19;15(16):2428. doi: 10.3390/ani15162428 (PMC12382838; doi:10.3390/ani15162428)
Supplement: Supplementary file 1 [file animals-15-02428-s001.zip]

Archive with 1 entries (1 files):
- animals-3759367-supplementary.pdf
